# Supplementary material for: Rapid Detection of Bacillus subtilis via RPA Combined with CRISPR/Cas12a
Source: Foods. 2026 Apr 18;15(8):1419. doi: 10.3390/foods15081419 (PMC13115003; doi:10.3390/foods15081419)
Supplement: Supplementary file 1 [file foods-15-01419-s001.zip]

Archive with 1 entries (1 files):
- foods-4221081-supplementary.pdf
